# Supplementary material for: Novel Assay to Measure Seroprevalence of Zika Virus in the Philippines
Source: Emerg Infect Dis. 2021 Dec;27(12):3073–81. doi: 10.3201/eid2712.211150 (PMC8632176; doi:10.3201/eid2712.211150)
Supplement: Appendix — Additional information about study of Zika seroprevalence in the Philippines. [file 21-1150-Techapp-s1.xlsx]

## Sheet: Appendix Table 1
Article DOI: https://doi.org/10.3201/eid2712.211150
Use of a Novel Assay to Measure the Seroprevalence of Zika Virus, Philippines
Appendix Table 1. ZIKV serostatus determination by neutralization assay versus EDIII assay
		ZIKV EDIII
		Positive (OD >0.34)	Negative (OD <0.34)	Total
ZIKV FRNT	Positive (% neutral >70 at 1:40)	N = 82	N = 110	192
		DENV serostatus: naive 4; primary 2; multitypic 76	DENV serostatus: naive 3; primary 2; multitypic 105
	Negative (% neutral <70 at 1:40)	N = 14	N = 289	303
		DENV serostatus: naive 1; primary 1; multitypic 12	DENV serostatus: naive 20; primary 37; multitypic 232
	Total	96	399	495
DENV, dengue virus; FRNT, focus reduction neutralization test; OD, optical density; ZIKV EDIII, Zika virus E protein domain III

## Sheet: Appendix Table 2
Appendix Table 2. DENV antibody depletions to detect ZIKV type-specific antibodies and subjects with suspected ZIKV immunity*
Subject ID	Flavivirus Neut50 Titer					Immune status based on neutralizing antibodies†	Immune status based on ZIKV EDIII ELISA	ZIKV binding antibodies (ELISA OD)		% ZIKV TS antibodies	Concordance of antibody depletion‡
	DV1	DV2	DV3	DV4	ZIKV			Undepleted	DENV1–4 antibodies depleted		ZIKV neutralizing antibody assay	ZIKV EDIII ELISA
UPM1014	<20	98.65	<20	<20	<20	Primary DENV only	Naive	0	0	0	Yes	Yes
UPM1015	<20	370	<20	<20	<20	Primary DENV only	Naive	0.2065	0	0	Yes	Yes
UPM1019	206.6	7312	1567	57.97	99.15	Primary DENV only	Naive	0.609	0.106	17.4056	Yes	Yes
UPM1004	<20	<20	<20	<20	3901	Primary ZIKV only	Immune	1.027	1.0215	99.4645	Yes	Yes
UPM1005	<20	<20	<20	<20	549.8	Primary ZIKV only	Immune	0.7365	0.5905	80.1765	Yes	Yes
UPM1009	<20	<20	<20	<20	1020	Primary ZIKV only	Immune	0.938	0.8495	90.565	Yes	Yes
UPM1012	<20	<20	<20	<20	1391	Primary ZIKV only	Immune	0.6915	0.7055	102.025	Yes	Yes
UPM1013	<20	31.87	<20	181.5	357.7	Primary DENV + ZIKV	Immune	0.673	0.553	82.1694	Yes	Yes
UPM1016	<20	78.9	<20	<20	328.8	Primary DENV + ZIKV	Immune	0.8045	0.4285	53.2629	Yes	Yes
UPM1007	<20	325.5	<20	<20	633.2	Primary DENV + ZIKV	Immune	0.582	0.345	59.2784	Yes	Yes
UPM1002	<20	232	<20	<20	286	Primary DENV + ZIKV	Immune	0.6955	0.459	65.9957	Yes	Yes
UPM1006	<20	434.7	<20	<20	1685	Primary DENV + ZIKV	Immune	0.8655	0.7775	89.8325	Yes	Yes
UPM1017	2307	264.5	101.5	58.94	762.7	Primary DENV + ZIKV	Immune	0.858	0.325	37.8788	Yes	Yes
UPM1020	385	553	36	<20	<20	Multitypic DENV only	Naive	0	0	0	Yes	Yes
UPM1022	2940	4892	1225	116.4	63.5	Multitypic DENV only	Naive	0.194	0	0	Yes	Yes
UPM1023	40.51	101.7	142.6	<20	701.5	Multitypic DENV +ZIKV	Naive	0.3635	0	0	No	Yes
UPM1001	1849	526	520	125	2736	Multitypic DENV +ZIKV	Immune	0.859	0.43	50.0582	Yes	Yes
UPM1018	747.1	3644	13318	88	749	Multitypic DENV +ZIKV	Naive	0.851	0	0	No	Yes
UPM1011	398	870	305	317	623	Multitypic DENV +ZIKV	Immune	1.3225	0.706	53.3837	Yes	Yes
UPM1024	391	1439	1732	189	276.8	Multitypic DENV +ZIKV	Naive	0	0	0	No	Yes
UPM1008	165	741	568	811	484	Multitypic DENV +ZIKV	Naive	0.42	0	0	No	Yes
UPM1003	454.2	1386	312.4	954.9	477.5	Multitypic DENV +ZIKV	Naive	0.896	0	0	No	Yes
UPM1010	2480	1839	2754	221.6	2322	Multitypic DENV +ZIKV	Immune	0.705	0.456	64.6809	Yes	Yes
UPM1021	202	1608	926.5	152.5	603.4	Multitypic DENV +ZIKV	Naive	0.742	0	0	No	Yes
*DENV, dengue virus; OD, optical density; ZIKV EDIII, Zika virus E protein domain III
†Subject was considered primary DENV or ZIKV immune if the neutralizing antibody titer to one virus was four fold greater than the titers to the other four viruses. A subject was considered primary DENV immune and ZIKV immune if the neutralizing antibody titer to one DENV serotype was four fold greater than the titer to the other three serotypes and the ZIKV titer was greater than 25% of the high…
‡Subjects with >20% of ZIKV type-specific binding antibodies were considered to have been previously infected with ZIKV.

## Sheet: Appendix Figure 2
Appendix Figure 2. Full DENV1-4 and ZIKV neutralization curves of 24 subjects classified as A) Primary DENV immune; B) Primary ZIKV immune; C) Primary DENV- and ZIKV-immune; D) Multitypic DENV Immune only, and E) Multitypic DENV and ZIKV Immune. We provide 50% neutralizing antibody titers for each virus and criteria used to classify the flavivirus-immune status of each participant (Appendix Table…
